# Supplementary material for: Impact of COVID-19 on Intracranial Meningioma Resection: Results from California State Inpatient Database
Source: Cancers (Basel). 2022 Sep 30;14(19):4785. doi: 10.3390/cancers14194785 (PMC9563583; doi:10.3390/cancers14194785)
Supplement: Supplementary file 1 [file cancers-14-04785-s001.zip]

Archive with 1 entries (1 files):
- cancers-1836097-supplementary.pdf
